# Supplementary material for: Agility-based exercise training compared to traditional strength and balance training in older adults: a pilot randomized trial
Source: PeerJ. 2020 Apr 14;8:e8781. doi: 10.7717/peerj.8781 (PMC7164429; doi:10.7717/peerj.8781)
Supplement: Supplemental Information 1 [file peerj-08-8781-s001.xlsx]

## Sheet: Meta Data
ID	Alter	sex_1_m	BMI	Time	6MWT	kg	fat	heigth	INT_1	compliance_abs	compl_rel	leg_length	standing_leg	re_pf_max	li_pf_max	re_df_max	li_df_max	li_rot_max	re_rot_max	flex_max	ext_max	RFD_ext	RFD_flex	RFD_pf_li	RFD_pf_re	RFD_rot_li	RFD_rot_re	RFD_de_li	RFD_de_re	YB_cs	kistler_min	post_min	6MWT_baseline	re_pf_max_baseline	li_pf_max_baseline	re_df_max_baseline	li_df_max_baseline	li_rot_max_baseline	re_rot_max_baseline	flex_max_baseline	ext_max_baseline	RFD_ext_baseline	RFD_flex_baseline	RFD_pf_li_baseline	RFD_pf_re_baseline	RFD_rot_li_baseline	RFD_rot_re_baseline	RFD_de_li_baseline	RFD_de_re_baseline
8	72	1	34.1446	1	600	115.6	47.2	1.84	1	22	0.916667	77.5	1	978.227	706.6	220.28	528.303	1158.22	1111.8	1051.49	2683.05	1287	818	402	488	784	880			85.1613	2.11896	883.332	600	978.227	706.6	220.28	528.303	1158.22	1111.8	1051.49	2683.05	1287	818	402	488	784	880
13	67	1	31.9169	1	705	84.8	31.5	1.63	1	24	1	71	1	1263.03	1215.58	216.867	239.918	1222.79	1271.86	870.156	3189.25	1687	925	633	570	938	867	245	283	92.4731	2.03398	513.797	705	1263.03	1215.58	216.867	239.918	1222.79	1271.86	870.156	3189.25	1687	925	633	570	938	867	245	283
14	72	2	22.7732	1	525	62	19.2	1.65	1	23	0.958333	79.5	1	1091.9	890.114	158.332	155.446	746.723	601.782					300	458	728	535	170	245	80.1075	2.0554	437.467	525	1091.9	890.114	158.332	155.446	746.723	601.782					300	458	728	535	170	245
16	68	1	22.0156	1	885	64	16.7	1.705	1	19	0.791667	79.5	1	1371.19	1301.43	292.229	366.89	437.167	689.269	569.387	2066.77	638	587	457	608	357	455	206	165	80.7527	1.84107	377.972	885	1371.19	1301.43	292.229	366.89	437.167	689.269	569.387	2066.77	638	587	457	608	357	455	206	165
22	68	1	24.318	1	1020	74.9	17.1	1.755	1	19	0.791667	85	1	1231.39	1334.75	384.688	394.742	1276.05		1173.4	2326.55	1025	1024	758	623	788	668	244	302	90.7527	1.8653	372.843	1020	1231.39	1334.75	384.688	394.742	1276.05		1173.4	2326.55	1025	1024	758	623	788	668	244	302
23	71	1	30.4745	1	540	85.5	27.4	1.675	1	23	0.958333	78	1		803.312		291.115	837.764	543.527	871.057	2339.18	425	217	132	87	210	170	122	57	68.0645	2.12441	478.671	540		803.312		291.115	837.764	543.527	871.057	2339.18	425	217	132	87	210	170	122	57
27	60	1	25.3303	1	1175	67.3	14.5	1.63	1	23	0.958333	76	1	1147.29	1210.86	305.593	321.639	1220.84	995.214	1207.89	1799.49	705	703	518	378	563	413	227	250	97.0968	2.23839	503.594	1175	1147.29	1210.86	305.593	321.639	1220.84	995.214	1207.89	1799.49	705	703	518	378	563	413	227	250
29	65	2	21.0396	1	870	55.9	10.6	1.63	1	21	0.875	77	1	765.466	786.593	253.388	279.606	577.604	670.772	518.149	1728.91	480	255	173	150	245	180	152	145	86.6667	1.61377	479.444	870	765.466	786.593	253.388	279.606	577.604	670.772	518.149	1728.91	480	255	173	150	245	180	152	145
39	62	1	25.1553	1	630	80.6	12.6	1.79	1	21	0.875	87	1	1163.25	1214.21	318.49	311.882	1322.48	1425.64	1015.2	2229.75	1125	1000	378	578	803	980	230	268	105.269	1.37742	224.167	630	1163.25	1214.21	318.49	311.882	1322.48	1425.64	1015.2	2229.75	1125	1000	378	578	803	980	230	268
44	78	2	22.6203	1	570	60.1	17	1.63	1	19	0.791667	78	1	1124.11	957.798	262.192	251.945	599.908	607.505	572.007	1266.44	675	362	143	199	315	225	162	162	104.731	2.08957	188.992	570	1124.11	957.798	262.192	251.945	599.908	607.505	572.007	1266.44	675	362	143	199	315	225	162	162
45	71	2	31.3645	1	445	81.3	36	1.61	1	21	0.875	74.5	1	814.299	673.671	238.134	265.705	578.479	599.034	433.687	1605.85	545	188	420	440	285	245	150	160	65.1613	2.90649	355.9	445	814.299	673.671	238.134	265.705	578.479	599.034	433.687	1605.85	545	188	420	440	285	245	150	160
62	78	1	26.0272	1	510	78.8	18.1	1.74	1	24	1	85	1	689.568	879.997	343.297	393.438	817.169	1157.71	793.634		358	549	213	255	327	297	195	163	84.6237	2.65137	554.487	510	689.568	879.997	343.297	393.438	817.169	1157.71	793.634		358	549	213	255	327	297	195	163
4	78	1	28.8158	1	555	91.3	34.6	1.78	2	24	1	83	2	942.243	961.386	147.4	331.974	892.962	885.172	662.773		395	293	240	273	457	537	207	145	79.5699	4.52292	299.096	555	942.243	961.386	147.4	331.974	892.962	885.172	662.773		395	293	240	273	457	537	207	145
5	68	1	23.768	1	900	69.5	15.5	1.71	2	24	1	81	1	1139.87	1334.74	274.953	262.11	1142.4	1261.12	969.348	1717.02	1462	1007	785	713	807	835	208	250	104.624	2.76583	227.595	900	1139.87	1334.74	274.953	262.11	1142.4	1261.12	969.348	1717.02	1462	1007	785	713	807	835	208	250
7	69	1	27.5613	1	705	92.3	34.2	1.83	2	23	0.958333	84	1	939.88	1300.14	315.286	383.115	824.548	607.505	961.411	2464.72	405	387	207	140	412		305	178	72.1505	2.06526		705	939.88	1300.14	315.286	383.115	824.548	607.505	961.411	2464.72	405	387	207	140	412		305	178
9	72	2	20.8327	1	765	63.8	16.3	1.75	2	21	0.875	85	1	1147.5	1033.4	173.723	234.894	988.173	806.734	713.304	1243.02	250	320	350	312	368	222	182	118	103.011	1.8816	535.496	765	1147.5	1033.4	173.723	234.894	988.173	806.734	713.304	1243.02	250	320	350	312	368	222	182	118
10	77	1	30.0865	1	600	96.4	33.4	1.79	2	22	0.916667	80	1	1466.96	1426.11	201.406	307.27	787.431	1013.52	798.005	3448.38	1060	430	312	370	375	330	128	140	93.5484	2.09104	644.146	600	1466.96	1426.11	201.406	307.27	787.431	1013.52	798.005	3448.38	1060	430	312	370	375	330	128	140
12	67	2	28.1784	1	690	69.9	24.5	1.575	2	21	0.875	72	1	911.776	968.298	222.85	254.425	729.683	659.406	678.953	1499.83	313	533	492	397	280	218	253	253	93.6559	1.94763	511.16	690	911.776	968.298	222.85	254.425	729.683	659.406	678.953	1499.83	313	533	492	397	280	218	253	253
19	73	1	23.9933	1	840	73.9	11.5	1.755	2	21	0.875	87	1	1152.31	1158.87	351.858	397.323	1072.14	917.006	650.724	1103.32	543	525	638	353	530	543	220	205	73.2258	3.36707	558.366	840	1152.31	1158.87	351.858	397.323	1072.14	917.006	650.724	1103.32	543	525	638	353	530	543	220	205
20	62	2	25.8594	1	600	66.2	26.4	1.6	2	23	0.958333	73	2	174.946	145.487	270.961	292.383	508.306	424.851	739.394	882.901	413	310	65	60	135	221	143	178	93.3333	1.70547	511.351	600	174.946	145.487	270.961	292.383	508.306	424.851	739.394	882.901	413	310	65	60	135	221	143	178
28	65	1	31.3475	1	600	92.2	31.5	1.715	2	22	0.916667	81	1	1011.68	1295.88	410.434	457.245	1276.88	1268.17	966.898	2447.33	948	605	503	442	638	682	287	313	67.3118	1.60611	539.588	600	1011.68	1295.88	410.434	457.245	1276.88	1268.17	966.898	2447.33	948	605	503	442	638	682	287	313
40	65	2	21.6135	1	690	63.2	11.8	1.71	2	24	1	79.5	1	891.174	961.482	257.476	278.686	735.162	561.449	846.469	1737.08	487	488	240	165	320	200	140	170	90.4301	2.72419	340.924	690	891.174	961.482	257.476	278.686	735.162	561.449	846.469	1737.08	487	488	240	165	320	200	140	170
41	71	1	25.8884	1	540	91.5	21.4	1.88	2	22	0.916667	86	2	898.077	927.912	520.408	500.544	1002.36	1389.57	1151.32	2603.67	477	600	382	312	409	513	225	180	86.0215	3.68296	545.708	540	898.077	927.912	520.408	500.544	1002.36	1389.57	1151.32	2603.67	477	600	382	312	409	513	225	180
43	71	1	23.2089	1	585	77.3	13.3	1.825	2	19	0.791667	86	2	840.096	846.744	378.7	518.635	602.706	839.884	939.25	1677.78	263	500	270	260	286	277	293	208	56.6667	3.48297	282.967	585	840.096	846.744	378.7	518.635	602.706	839.884	939.25	1677.78	263	500	270	260	286	277	293	208
50	70	2	28.7229	1	360	69.9	36.2	1.56	2	23	0.958333	74	1	366.867	326.043	63.1477	92.2024	364.827	400.915	328.531	851.746	197	95	247	120	162	218	80		78.7097	1.96217	405.217	360	366.867	326.043	63.1477	92.2024	364.827	400.915	328.531	851.746	197	95	247	120	162	218	80
63	60	2	27.5885	1	660	73.3	26.4	1.63	2	20	0.833333	76	1	917.57	935.494	244.716	291.997	859.757	872.532	680.837	1333.15	300	413	410	233	395	308	208	208	84.086	1.87523	596.748	660	917.57	935.494	244.716	291.997	859.757	872.532	680.837	1333.15	300	413	410	233	395	308	208	208
66	77	2	29.0337	1	570	73.4	28.9	1.59	2	20	0.833333	75.5	1	781.838	592.259	244.044	237.413	346.294	287.574	368.606	476.067	113	67	200	158	87	83	93	140	66.4516	2.92913		570	781.838	592.259	244.044	237.413	346.294	287.574	368.606	476.067	113	67	200	158	87	83	93	140
8	72	1	34.7944	2	660	117.8	46.4	1.84	1	22	0.916667	77.5	1	1148.66	825.329	193.55	468.032	1035.27	1141.77	680.142	3085.13	1230	387	415	507	579	484	288		88.2796	1.8016	699.224	600	978.227	706.6	220.28	528.303	1158.22	1111.8	1051.49	2683.05	1287	818	402	488	784	880
13	67	1	31.5782	2	870	83.9	28.9	1.63	1	24	1	71	1	1223.23	1235.82	355.886	361.906	1219.3	1204.05	1056.27	2870.58	1885	687	747	620	953	1060	272	295	96.7742	1.43665	442.248	705	1263.03	1215.58	216.867	239.918	1222.79	1271.86	870.156	3189.25	1687	925	633	570	938	867	245	283
14	72	2	22.3324	2	630	60.8	15.9	1.65	1	23	0.958333	79.5	1	1158.67	1126.46	168.069	214.028	523.337	517.862			1172	612	450	487	390	465	160	163	90.6452	2.29519	507.855	525	1091.9	890.114	158.332	155.446	746.723	601.782					300	458	728	535	170	245
16	68	1	21.878	2	1065	63.6	15.2	1.705	1	19	0.791667	79.5	1	1165.1	1068.66	233.424	282.94	819.827	672.063	511.632	1906.21	767	462	537	622	507	540	185	170	94.5161	2.00963	364.072	885	1371.19	1301.43	292.229	366.89	437.167	689.269	569.387	2066.77	638	587	457	608	357	455	206	165
22	68	1	24.4154	2	1080	75.2	16.4	1.755	1	19	0.791667	85	1	1281.45	1258.59	377.737	346.322	1147.78	1006.85	1240.32	2339.8	1100	1062	477	483	653	612	270	283	90.7527	1.5632	439.511	1020	1231.39	1334.75	384.688	394.742	1276.05		1173.4	2326.55	1025	1024	758	623	788	668	244	302
23	71	1	30.1537	2	690	84.6	22.7	1.675	1	23	0.958333	78	1		997.579		339.648	716.327	481.127	696.733	2188.11	900	444	285	135	349	162	173	87	78.4946	2.03454	483.22	540		803.312		291.115	837.764	543.527	871.057	2339.18	425	217	132	87	210	170	122	57
27	60	1	25.1797	2	1185	66.9	14.1	1.63	1	23	0.958333	76	1	1140.76	1139.84	459.339	467.77	980.022	812.979	918.676	2192.16	780	512	705	597	495	375	297	288	112.043	2.0529	460.595	1175	1147.29	1210.86	305.593	321.639	1220.84	995.214	1207.89	1799.49	705	703	518	378	563	413	227	250
29	65	2	21.1148	2	870	56.1	11	1.63	1	21	0.875	77	1	1011.93	792.675	326.432	295.305	594.437	718.71	494.396	1775.04	500	250	458	385	335	323	169	152	92.9032	1.62565	535.372	870	765.466	786.593	253.388	279.606	577.604	670.772	518.149	1728.91	480	255	173	150	245	180	152	145
39	62	1	24.6559	2	840	79	19.7	1.79	1	21	0.875	87	1	1619.76	1472.75	362.413	376.109	1214.19	1257.57	978.948	2423.34	1670	775	878	983	1117	1323	247	270	93.8925	1.61902	443.403	630	1163.25	1214.21	318.49	311.882	1322.48	1425.64	1015.2	2229.75	1125	1000	378	578	803	980	230	268
44	78	2	22.1687	2	675	58.9	16.6	1.63	1	19	0.791667	78	1	1042.68	848.206	282.483	285.384	573.597	608.459	554.861	895.919	350	585	218	725	240	252	150	172	97.8495	1.97046	466.905	570	1124.11	957.798	262.192	251.945	599.908	607.505	572.007	1266.44	675	362	143	199	315	225	162	162
45	71	2	31.4417	2	600	81.5	34.7	1.61	1	21	0.875	74.5	1	1006.67	992.569	195.278	223.663	554.042	671.095	325.321	1489.1	543	358	424	468	230	420	136	170	60.4301	2.98428	561.915	445	814.299	673.671	238.134	265.705	578.479	599.034	433.687	1605.85	545	188	420	440	285	245	150	160
62	78	1	25.6309	2	660	77.6	17.4	1.74	1	24	1	85	1	1200.29	1159.82	408.203	427.796	1277.96	951.259	948.761		592	987	555	428	775	627	270	257	88.7097	2.61309	641.057	510	689.568	879.997	343.297	393.438	817.169	1157.71	793.634		358	549	213	255	327	297	195	163
4	78	1	28.5002	2	570	90.3	33.9	1.78	2	24	1	83	2	1018.57	920.612	238.303	396.94	770.146		734.002		497	379	413	409	200	290	207	178	81.9355	6.06026	511.971	555	942.243	961.386	147.4	331.974	892.962	885.172	662.773		395	293	240	273	457	537	207	145
5	68	1	23.3576	2	960	68.3	14.3	1.71	2	24	1	81	1	1286.99	1545.08	351.915	360.167	1097.58	1138.34	942.147	1799.94	1117	1155	888	735	608	720	282	260	105.269	1.76097	343.342	900	1139.87	1334.74	274.953	262.11	1142.4	1261.12	969.348	1717.02	1462	1007	785	713	807	835	208	250
7	69	1	27.1134	2	750	90.8	32.7	1.83	2	23	0.958333	84	1	981.179	1025.7	405.431	416.879	695.789	645.276	960.849	2059.27	238	350	188	155	154	193	233	148	76.3441	1.51372		705	939.88	1300.14	315.286	383.115	824.548	607.505	961.411	2464.72	405	387	207	140	412		305	178
9	72	2	21.1265	2	720	64.7	15.5	1.75	2	21	0.875	85	1	954.779	919.61	303.055	339.811	871.514	829.886	734.077	1155.06	245	208	420	260	323	188	173	125	100.645	1.84876	437.569	765	1147.5	1033.4	173.723	234.894	988.173	806.734	713.304	1243.02	250	320	350	312	368	222	182	118
10	77	1	28.8381	2	600	92.4	27.8	1.79	2	22	0.916667	80	1	1189.45	1069.39	231.94	259.166	422.592	1067.98	687.007	3095.3	630	300	218	300	218	255	155	197	91.828	3.56558	517.253	600	1466.96	1426.11	201.406	307.27	787.431	1013.52	798.005	3448.38	1060	430	312	370	375	330	128	140
12	67	2	27.4124	2	690	68	24	1.575	2	21	0.875	72	1	815.831	804.366	327.374	395.202	744.797	707.128	396.143	1791.58	488	362	233	312	345	263	275	225	105.376	1.51785	435.975	690	911.776	968.298	222.85	254.425	729.683	659.406	678.953	1499.83	313	533	492	397	280	218	253	253
19	73	1	24.0258	2	875	74	11.4	1.755	2	21	0.875	87	1	1050.81	1123.19	417.759	432.664	1027.16	804.202	727.211	1573.14	508	762	590	397	552	540	305	270	77.957	3.11678	592.467	840	1152.31	1158.87	351.858	397.323	1072.14	917.006	650.724	1103.32	543	525	638	353	530	543	220	205
20	62	2	25.3906	2	660	65	25.3	1.6	2	23	0.958333	73	2	357.647	354.691	281.26	296.213	426.925	403.071	630.315	1064.01	312	270		80	155	140	165	185	98.172	1.60554	641.411	600	174.946	145.487	270.961	292.383	508.306	424.851	739.394	882.901	413	310	65	60	135	221	143	178
28	65	1	30.9735	2	780	91.1	30.6	1.715	2	22	0.916667	81	1	1199.57	1251.27	491.711	471.312	1503.37	1693.34	1051.4	2351.85	1080	1074	402	572	855	1037	281	343	72.3656	1.92963	480.425	600	1011.68	1295.88	410.434	457.245	1276.88	1268.17	966.898	2447.33	948	605	503	442	638	682	287	313
40	65	2	20.9295	2	900	61.2	11	1.71	2	24	1	79.5	1	956.024	1044.75	301.656	279.809	709.516	708.224	666.1	1703.7	583	512	372	508	285	480	178	195	91.9355	2.46605	449.393	690	891.174	961.482	257.476	278.686	735.162	561.449	846.469	1737.08	487	488	240	165	320	200	140	170
41	71	1	25.5206	2	780	90.2	20.5	1.88	2	22	0.916667	86	2	933.547	1137.67	561.819	589.581	1171.77	1328.82	1060.96	2357.24	497	480	487	319	387	495	278	262	106.774	3.62794	529.658	540	898.077	927.912	520.408	500.544	1002.36	1389.57	1151.32	2603.67	477	600	382	312	409	513	225	180
43	71	1	24.4699	2	620	81.5	14.8	1.825	2	19	0.791667	86	2	859.016	1065.51	449.792	550.21	509.039	881.903	604.901	1498.15	293	175	438	417	206	447	363	272	67.7419	2.93703	357.618	585	840.096	846.744	378.7	518.635	602.706	839.884	939.25	1677.78	263	500	270	260	286	277	293	208
50	70	2	27.6545	2	480	67.3	35.1	1.56	2	23	0.958333	74	1	382.372	577.203	145.079	191.991	407.953	404.706	371.6	959.299	225	168	297	173	217	222	113		72.3656	1.48758	553.439	360	366.867	326.043	63.1477	92.2024	364.827	400.915	328.531	851.746	197	95	247	120	162	218	80
63	60	2	28.9435	2	870	76.9	30	1.63	2	20	0.833333	76	1	963.853	1046.64	286.873	276.449	755.83	834.063	740.146	1663.78	570	529	458	342	544	530	212	205	90.8602	1.64361	528.956	660	917.57	935.494	244.716	291.997	859.757	872.532	680.837	1333.15	300	413	410	233	395	308	208	208
66	77	2	28.2821	2	615	71.5	28	1.59	2	20	0.833333	75.5	1	751.182	651.656	233.548	242.238	374.732	353.495	300.814	551.067	170	105	233	177	169	230	123	143	64.4086	2.48054		570	781.838	592.259	244.044	237.413	346.294	287.574	368.606	476.067	113	67	200	158	87	83	93	140
[truncated: 3 more columns]

## Sheet: Codebook
Variable	Explanation	Unit
ID	Subject Identifier
Alter	age	years
sex_1_m	sex	1 = male; 2 = female
BMI	Body Mass Index	kg/m^2
Time	Measurement Timepoint
6MWT	six minute walk test performance	m
kg	weigth	kg
fat	body fat percentage	%
heigth	heigth	m
INT_1	Intervention group	1 = Agility; 2 = TSB
compliance_abs	visited training sessions	n
compl_rel	visited training sessions / offered training sessions	%
leg_length	leg length	cm
standing_leg	leg dominance
re_pf_max	right plantar flexion maximum strength	N
li_pf_max	left plantar flexion maximum strength	N
re_df_max	rigth dorsiflexion maximum strength	N
li_df_max	left dorsiflexion maximum strength	N
li_rot_max	left trunk rotation maximum strength	N
re_rot_max	right trunk rotation maximum strength	N
flex_max	trunk flexion maximum strength	N
ext_max	trunk extension maximum strength	N
RFD_ext	trunk extension rate of torque developement	N/s
RFD_flex	trunk flexion rate of torque developement	N/s
RFD_pf_li	left plantar flexion rate of torque developement	N/s
RFD_pf_re	right plantar flexion rate of torque developement	N/s
RFD_rot_li	left trunk rotation rate of torque developement	N/s
RFD_rot_re	right trunk rotation rate of torque developement	N/s
RFD_de_li	left dorsiflexion rate of torque developement	N/s
RFD_de_re	right dorsiflexion rate of torque developement	N/s
YB_cs	Y-Balance composite score	% leg length
kistler_min	center of pressure path in the static balance condition (30s)	m
post_min	platform sway path in the perturbed condition (10s)	mm
